# Supplementary material for: The Role of Surface Treatment and Coupling Agents for Adhesion between Stainless Steel (SUS) and Polyamide (PA) of Heterojunction Bilayer Composites
Source: Polymers (Basel). 2024 Mar 25;16(7):896. doi: 10.3390/polym16070896 (PMC11013711; doi:10.3390/polym16070896)
Supplement: Supplementary file 1 [file polymers-16-00896-s001.zip]

Archive with 1 entries (1 files):
- polymers-2915252-supplementary.pdf
